# Supplementary material for: Membrane binding controls the ATPase cycle and localization of MinD in Bacillus subtilis
Source: eLife. 2026 Jun 8;13:RP101517. doi: 10.7554/eLife.101517 (PMC13246001; doi:10.7554/eLife.101517)
Supplement: Figure 1—figure supplement 1—source data 2. [file elife-101517-fig1-figsupp1-data2.zip]

Archive with 1 entries (1 files):
- Figure 1–figure supplement 1-source data 1.pdf
