# Supplementary material for: Membrane binding controls the ATPase cycle and localization of MinD in Bacillus subtilis
Source: eLife. 2026 Jun 8;13:RP101517. doi: 10.7554/eLife.101517 (PMC13246001; doi:10.7554/eLife.101517)
Supplement: Figure 2—figure supplement 1—source data 1. [file elife-101517-fig2-figsupp1-data1.zip]

Archive with 4 entries (4 files):
- Figure 2–figure supplement 1-upper panel, right.tif
- Figure 2–figure supplement 1-lower panel, left.tif
- Figure 2–figure supplement 1-lower panel, right.tif
- Figure 2–figure supplement 1-upper panel, left.tif
